# Supplementary material for: Competition between homologous chromosomal DNA and exogenous donor DNA to repair CRISPR/Cas9-induced double-strand breaks in Aspergillus niger
Source: Fungal Biol Biotechnol. 2024 Oct 15;11:15. doi: 10.1186/s40694-024-00184-3 (PMC11481784; doi:10.1186/s40694-024-00184-3)
Supplement: Supplementary file 1 — Supplementary Material 1. Table 1. Primers used in this study. [file 40694_2024_184_MOESM1_ESM.xlsx]

## Sheet: Blad1
Supplementary Table 1. Overview of the primers used in this study
Oligo	Sequence 5'-3'	Used for	Fragment size		Strain	Ref
underlined: PacI restriction site
PacI_Pro_f	CGTATTAATTAAATAGCTCTGCTAAGCTATTCTTCTCTTCG	construction of pLML001
PacI_Pro_r	CGATTTAATTAATATGCATGCAATGTAGTTGTAGGGC	construction of pLML001
			PCR	Fusion PCR
Deletion of glaA (NRRL3_08300)
underlined: PacI restriction site
bold: gene specific sgRNA target, overlapping sequence used in fusion PCR
italic: overlapping sequence used in fusion PCR
pTE1for	CCTTAATTAAACTCCGCCGAACGTACTG	5' gRNA
pTE1rev	CCTTAATTAAAAAAGCAAAAAAGGAAGGTACAAAAAAGC	3' gRNA
glaAP12r	GCTGAGAGATCGATCCGACCGACGAGCTTACTCGTTTCG	glaA 5' gRNA	264 bp	377 bp
glaAP13f	GGTCGGATCGATCTCTCAGCGTTTTAGAGCTAGAAATAGCAAG	glaA 3' gRNA	133 bp
PglaAP9f	TCCGGACGGTCAGGAACTT	glaA 5' flank	410 bp	815 bp	MA950.1	Arentshorst et al., 2023
PglaAP10r	GGAGTGGTACCAATATAAGCCGG GGACGAGACATTAGGCGACG	glaA 5' flank, KORE1 overlap
TglaAP7f	CCGGCTTATATTGGTACCACTCC CCGGAAATACAGACACCGTGA	glaA 3' flank, KORE1 overlap	428 bp
TglaAP8r	CCGACATTCCAGCAATACTGC	glaA 3' flank
PglaA_P24f	GATTTCCGCAACGGGACA	Diagnostic PCR to confirm deletion/integration
TglaA_P33r	CGGATTTAGTGGCAGATGGC	Diagnostic PCR to confirm deletion/integration
PglaA_P27f	CATATGTGCCTCGACCGGACG	glaA 5' flank	713 bp	1417 bp	SF29.1	This study
PglaA_P28r	GGAGTGGTACCAATATAAGCCGG CCGCGGTATTCTGCAGGATG	glaA 5' flank, KORE1 overlap
TglaA_P38f	CCGGCTTATATTGGTACCACTCC GCCGCCTGTGATGCCATCTG	glaA 3' flank, KORE1 overlap	727 bp
TglaA_P39r	GGGTATCCGCCTATGCCGC	glaA 3' flank
PglaA_P29f	ACTACACCGACTTCCTCAATGCG	Diagnostic PCR to confirm deletion/integration
TglaA_P40r	GCCAAACGGGGAGGAAGTTTTC	Diagnostic PCR to confirm deletion/integration
Deletion of aamA (NRRL3_09875)
underlined: PacI restriction site
bold: gene specific sgRNA target, overlapping sequence used in fusion PCR
italic: overlapping sequence used in fusion PCR
pTE1for	CCTTAATTAAACTCCGCCGAACGTACTG	5' gRNA
pTE1rev	CCTTAATTAAAAAAGCAAAAAAGGAAGGTACAAAAAAGC	3' gRNA
aamAP15r	CGTAGGTAATGTAGGCCGAGGACGAGCTTACTCGTTTCG	aamA 5' gRNA	264 bp	377 bp
aamAP16f	CTCGGCCTACATTACCTACGGTTTTAGAGCTAGAAATAGCAAG	aamA 3' gRNA	133 bp
aamAP9f	TTTCATCTCGCTTCGCCAA	aamA 5' flank	524 bp	1853 bp (5' aamA-glaA LS-KORE1-3' aamA)
aamAP10r	AAGTTCCTGACCGTCCGGA CGCTGCAAATTATGTTTTGAC	aamA 5' flank, overlap with PglaAP9f
aamAP11f	GCAGTATTGCTGGAATGTCGG ATGGTTTGGTCTTATTGTTTTAT	aamA 3' flank, overlap with TglaAP8r	554 bp
aamAP12r	CAAACATCGCGCCATATGAA	aamA 3' flank
aamA_P17f	GGACGCTGTTCTGTCGCTTT	Diagnostic PCR to confirm deletion/integration
aamA_P18r	CATTCCAAACCACCCTCATCA	Diagnostic PCR to confirm deletion/integration
Deletion of aamA (NRRL3_09875)					MA951.1	Arentshorst et al., 2023
underlined: PacI restriction site
bold: gene specific sgRNA target, overlapping sequence used in fusion PCR
italic: overlapping sequence used in fusion PCR
pTE1for	CCTTAATTAAACTCCGCCGAACGTACTG	5' gRNA
pTE1rev	CCTTAATTAAAAAAGCAAAAAAGGAAGGTACAAAAAAGC	3' gRNA
aamAP15r	CGTAGGTAATGTAGGCCGAGGACGAGCTTACTCGTTTCG	aamA 5' gRNA	264 bp	377 bp
aamAP16f	CTCGGCCTACATTACCTACGGTTTTAGAGCTAGAAATAGCAAG	aamA 3' gRNA	133 bp
aamAP9f	TTTCATCTCGCTTCGCCAA	aamA 5' flank	524 bp	1853 bp (5' aamA-glaA LS-KORE1-3' aamA)
aamAP10r	AAGTTCCTGACCGTCCGGA CGCTGCAAATTATGTTTTGAC	aamA 5' flank, overlap with PglaAP9f
aamAP11f	GCAGTATTGCTGGAATGTCGG ATGGTTTGGTCTTATTGTTTTAT	aamA 3' flank, overlap with TglaAP8r	554 bp
aamAP12r	CAAACATCGCGCCATATGAA	aamA 3' flank
aamA_P17f	GGACGCTGTTCTGTCGCTTT	Diagnostic PCR to confirm deletion/integration
aamA_P18r	CATTCCAAACCACCCTCATCA	Diagnostic PCR to confirm deletion/integration
Deletion of agdA-amyA (NRRL3_07700-7699)					PKV1.7	This study
underlined: PacI restriction site
bold: gene specific sgRNA target, overlapping sequence used in fusion PCR
italic: overlapping sequence used in fusion PCR
pTE1for	CCTTAATTAAACTCCGCCGAACGTACTG	5' gRNA
pTE1rev	CCTTAATTAAAAAAGCAAAAAAGGAAGGTACAAAAAAGC	3' gRNA
amyAP1r	CGTACCATTGTGGCCCTATCGACGAGCTTACTCGTTTCG	amyA 5' gRNA	264 bp	377 bp
amyAP2f	GATAGGGCCACAATGGTACGGTTTTAGAGCTAGAAATAGCAAG	amyA 3' gRNA	133 bp
agdAP5f	AAGAATCGTCAGAGCCGAAGC	agdA 5' flank	644 bp	2085 bp (5' agdA-glaA LS-KORE1-3' amyA)
agdAP6r	AAGTTCCTGACCGTCCGGA GGCTCGCTTAAGGAGGCTCG	agdA 5' flank, overlap with PglaAP9f
amyAP3f	GCAGTATTGCTGGAATGTCGG GTGACGTGATGATTCTATGTGTAATGG	amyA 3' flank, overlap with TglaAP8r	666 bp
amyAP4r	GCGGCCGGATGCCGCCGAGAATTATTAAGT	amyA 3' flank
agdA_P13f	CATTCCTTGAGCACATCTGGG	Diagnostic PCR to confirm deletion/integration
amyAP6r	GGAGAGGAAAGTGAGTGGGTGG	Diagnostic PCR to confirm deletion/integration
Deletion of agdB (NRRL3_02523)					PKV2.5	This study
underlined: Esp3I overhang
italic: overlapping sequence used in fusion PCR
agdBP1f	GGCCGCAGGCTAGGTCACTGACTG	agdB gRNA cloning in pLML001
agdBP2r	AAACCAGTCAGTGACCTAGCCTGC	agdB gRNA cloning in pLML001
agdBP3f	CATCCGACGCTTTGTCTGACT	agdB 5' flank	707 bp	2198 bp (5' agdB-glaA LS-KORE4-3' agdB)
agdBP4r	AAGTTCCTGACCGTCCGGA ATCCCAGCTGGGTGGTCCCAG	agdB 5' flank, overlap with PglaAP9f
agdBP5f	GCAGTATTGCTGGAATGTCGG TTGGCATATCGAGTTGGAGTTC	agdB 3' flank, overlap with TglaAP8r	716 bp
agdBP6r	CGAGGGTGAAGAGGAGTGATT	agdB 3' flank
agdBP7f	ACAGGTCAGAGCCACCTATCA	Diagnostic PCR to confirm deletion/integration
agdBP8r	CGTCCTGAGCCATGAGACAAT	Diagnostic PCR to confirm deletion/integration
Deletion of pepA (NRRL3_00987)					PKV3.1	This study
underlined: PacI restriction site
bold: gene specific sgRNA target, overlapping sequence used in fusion PCR
italic: overlapping sequence used in fusion PCR
pTE1for	CCTTAATTAAACTCCGCCGAACGTACTG	5' gRNA
pTE1rev	CCTTAATTAAAAAAGCAAAAAAGGAAGGTACAAAAAAGC	3' gRNA
pepAP3r	GGCTGATGTAGGATTGACTCGACGAGCTTACTCGTTTCG	pepA 5' gRNA	264 bp	377 bp
pepAP4f	GAGTCAATCCTACATCAGCCGTTTTAGAGCTAGAAATAGCAAG	pepA 3' gRNA	133 bp
pepAP5f	GCGCAATCTAAGGACATCCG	pepA 5' flank	460 bp	1685 bp (5' pepA-glaA LS-KORE4-3' pepA)
pepAP13r	AAGTTCCTGACCGTCCGGA TGACCTCGATCAACTCCTCCA	pepA 5' flank, overlap with PglaAP9f
pepAP16f	GCAGTATTGCTGGAATGTCGG CGTACATACTTGATGAAGCTCGG	pepA 3' flank, overlap with TglaAP8r	450 bp
pepAP8r	AACTGCACTTTCCCACGAGC	pepA 3' flank
pepA_P17f	GTCGACTTGGATGATGGAGGA	Diagnostic PCR to confirm deletion/integration
pepA_P18r	GACGAGGCACCGCAGTAGAT	Diagnostic PCR to confirm deletion/integration
Deletion of pepB (NRRL3_01627)					PKV5.4	This study
underlined: PacI restriction site, or Esp3I overhang					PKV7.1	This study
bold: gene specific sgRNA target, overlapping sequence used in fusion PCR
italic: overlapping sequence used in fusion PCR
pTE1for	CCTTAATTAAACTCCGCCGAACGTACTG	5' gRNA
pTE1rev	CCTTAATTAAAAAAGCAAAAAAGGAAGGTACAAAAAAGC	3' gRNA
pepBP1r	CGTAGCAGAAGTCGACACCAGACGAGCTTACTCGTTTCG	pepB 5' gRNA	264 bp	377 bp
pepBP2f	TGGTGTCGACTTCTGCTACGGTTTTAGAGCTAGAAATAGCAAG	pepB 3' gRNA	133 bp
pepBP3f	GGAATTGCGCTCCAACCA	pepB 5' flank	323 bp	1588 bp (5' pepB-glaA LS-KORE5-3' pepB)
pepBP11r	AAGTTCCTGACCGTCCGGA CCTCTTCCATGCTCTTCCGA	pepB 5' flank, overlap with PglaAP9f
pepBP14f	GCAGTATTGCTGGAATGTCGG GAAGAAATGGATGAGCGCGT	pepB 3' flank, overlap with TglaAP8r	490 bp
pepBP6r	GTCACTATGGCTCGCGGACT	pepB 3' flank
pepB_P15f	CGGCGGATTGCATGCTAT	Diagnostic PCR to confirm deletion/integration
pepB_P16r	GATCGGCAGCACAGCTTTCT	Diagnostic PCR to confirm deletion/integration
pepBP9f	GGCCAAACGCTCGAGCATAAATAG	pepB 5' gRNA cloning in pLML001			MA1025.4	Arentshorst et al., 2023
pepBP10r	AAACCTATTTATGCTCGAGCGTTT	pepB 5' gRNA cloning in pLML001
pepBP12f	GGCCACGTCTCGAAGACAAACCCTG	pepB 3' gRNA cloning in pLML001
pepBP13r	AAACCAGGGTTTGTCTTCGAGACGT	pepB 3' gRNA cloning in pLML001
pepBP3f	GGAATTGCGCTCCAACCA	pepB 5' flank	323 bp	1588 bp (5' pepB-glaA LS-KORE4-3' pepB)
pepBP11r	AAGTTCCTGACCGTCCGGA CCTCTTCCATGCTCTTCCGA	pepB 5' flank, overlap with PglaAP9f
pepBP14f	GCAGTATTGCTGGAATGTCGG GAAGAAATGGATGAGCGCGT	pepB 3' flank, overlap with TglaAP8r	490 bp
pepBP6r	GTCACTATGGCTCGCGGACT	pepB 3' flank
pepB_P15f	CGGCGGATTGCATGCTAT	Diagnostic PCR to confirm deletion/integration
pepB_P16r	GATCGGCAGCACAGCTTTCT	Diagnostic PCR to confirm deletion/integration
Deletion of pepN (NRRL3_01610)					MA1025.4	Arentshorst et al., 2023
underlined: Esp3I overhang
italic: overlapping sequence used in fusion PCR
pepNP31f	GGCCGATTCGGTTTAAAAGCCTGG	pepN 5' gRNA cloning in pLML001
pepNP32r	AAACCCAGGCTTTTAAACCGAATC	pepN 5' gRNA cloning in pLML001
pepNP34f	GGCCGGACACAATAGCGCCAGAAC	pepN 3' gRNA cloning in pLML001
pepNP35r	AAACGTTCTGGCGCTATTGTGTCC	pepN 3' gRNA cloning in pLML001
pepNP17f	GGACTCGGCTTCGGTGTATCT	pepN 5' flank	662 bp	1798 bp (5' pepN-glaA LS-KORE5-3' pepN)
pepNP33r	AAGTTCCTGACCGTCCGGA TCCACTGACAATCTCGGCAG	pepN 5' flank, overlap with PglaAP9f
pepNP36f	GCAGTATTGCTGGAATGTCGG CGGACGCGAAGCCATAAA	pepN 3' flank, overlap with TglaAP8r	361 bp
pepNP20r	GCTCCTTGATCTCATGGCCTT	pepN 3' flank
pepN_P37f	TTCAATCGATTTGCATCACCC	Diagnostic PCR to confirm deletion/integration
pepN_P38r	TTGCATGGATGGGCATACAC	Diagnostic PCR to confirm deletion/integration
Construction of PglaA-glaA-HIS-TglaA Donor DNA					SF11.1	This study
underlined: PmeI restriction site
italic: overlapping sequence used in fusion PCR
PglaAP12f_PmeI	GTTTAAACTCCGGACGGTCAGGAACTT	PglaA-glaA-HIS	2533 bp	3081 bp (PglaA-glaA-HIS-TglaA)
glaAP17r_HIS	TGATTGTCTAGTGATGGTGATGGTGATGGGCGGTGGGA GTGGTACAGG	PglaA-glaA-HIS, overlap with glaAP18f_HIS
glaAP18f_HIS	TCCCACCGCCCATCACCATCACCATCACTAGACAATCAAT CATTTCGC	HIS-TglaA, overlap with glaAP17r_HIS	586 bp
TglaAP10r_PmeI	GTTTAAACCCGACATTCCAGCAATACTGC	HIS-TglaA
PglaAP13f	TCGCCTAATGTCTCGTCCGT	Sequencing PglaA-glaA-HIS-TglaA
glaAP19f	CCAGGCAATTGTCCAGGGTAT	Sequencing PglaA-glaA-HIS-TglaA
glaAP20f	CCCTCAACGATGGTCTCAGTG	Sequencing PglaA-glaA-HIS-TglaA
TglaAP11r	CAATTCCGTCGGTCGATTACA	Sequencing PglaA-glaA-HIS-TglaA
Construction of PglaA-lux-TglaA Donor DNA						This study
underlined: PmeI restriction site
italic: overlapping sequence used in fusion PCR
PglaAP11f	TGATTTCCGCAACGGGAC	glaA 5' flank	733 bp
PglaAP_lux613_4r	GTCGTTCTCCATGTTCTCCAT TGCTGAGGTGTAATGATGCTGG	glaA 5' flank, overlap with lux613_P7f
lux613_P7f	ATGGAGAACATGGAGAACGAC	lux613 ORF	1647 bp
lux613_P8r	TTACATCTTGGCGACGGGCTTC	lux613 ORF
PglaAP_lux613_5f	GAAGCCCGTCGCCAAGATGTAA ACAATCAATCCATTTCGCTATAGT	glaA 3' flank, overlap with lux613_P8r	749 bp
TglaAP9r	TGGAGCCGATCAGACCAGTAG	glaA 3' flank
PglaAP19f_PmeI	ATAAGAATGTTTAAACTCCGGACGGTCAGGAACTT	Fusion PCR PglaA-lux-TglaA	2860 bp
TglaAP23r_PmeI	ATAAGAATGTTTAAACCCGACATTCCAGCAATACTGC	Fusion PCR PglaA-lux-TglaA
lux613P5f	CGGTAAGGCCCTCCAGAACTA	Sequencing PglaA-lux-TglaA
lux613P6r	CCGAGGGTGGTGAACATACC	Sequencing PglaA-lux-TglaA
lux613_P9f	CGACACCAAGAAGTCCCTCG	Sequencing PglaA-lux-TglaA
Construction of KORE gRNA in pFC332						Arentshorst et al., 2023
underlined: PacI restriction site
bold: gene specific sgRNA target, overlapping sequence used in fusion PCR
pTE1for	CCTTAATTAAACTCCGCCGAACGTACTG	5' gRNA
pTE1rev	CCTTAATTAAAAAAGCAAAAAAGGAAGGTACAAAAAAGC	3' gRNA
OTL359	GCTTATATTGGTACCACTCCGACGAGCTTACTCGTTTCG	KORE1 5' gRNA	264 bp	377 bp
OTL360	GGAGTGGTACCAATATAAGCGTTTTAGAGCTAGAAATAGCAAG	KORE1 3' gRNA	133 bp
KORE2_sgRNA_rv	TCATAGGTATGTAATTCTTGGACGAGCTTACTCGTTTCGT	KORE2 5' gRNA	264 bp	377 bp
KORE2_sgRNA_fw	CAAGAATTACATACCTATGAGTTTTAGAGCTAGAAATAGC	KORE2 3' gRNA	133 bp
KORE3_sgRNA_rv	TAATGAGGACTGTGAACAAAGACGAGCTTACTCGTTTCGT	KORE3 5' gRNA	264 bp	377 bp
KORE3_sgRNA_fw	TTTGTTCACAGTCCTCATTAGTTTTAGAGCTAGAAATAGC	KORE3 3' gRNA	133 bp
KORE4_sgRNA_rv	TTAAGGGGGTAAACGGTGTTGACGAGCTTACTCGTTTCGT	KORE4 5' gRNA	264 bp	377 bp
KORE4_sgRNA_fw	AACACCGTTTACCCCCTTAAGTTTTAGAGCTAGAAATAGC	KORE4 3' gRNA	133 bp
KORE5_sgRNA_rv	TCAAGAAACGGATAGACTGAGACGAGCTTACTCGTTTCGT	KORE5 5' gRNA	264 bp	377 bp
KORE5_sgRNA_fw	TCAGTCTATCCGTTTCTTGAGTTTTAGAGCTAGAAATAGC	KORE5 3' gRNA	133 bp
